# Supplementary material for: Disrupting TSLP–TSLP receptor interactions via putative small molecule inhibitors yields a novel and efficient treatment option for atopic diseases
Source: EMBO Mol Med. 2024 Jun 14;16(7):9. doi: 10.1038/s44321-024-00085-3 (PMC11250841; doi:10.1038/s44321-024-00085-3)
Supplement: Supplementary file 3 — Source data Fig. 1 [file 44321_2024_85_MOESM3_ESM.zip]

Archive with 14 entries (7 files):
- Figure 1/Fig. 1C/
- Figure 1/Fig. 1C/Fig. 1C.xlsx
- Figure 1/Fig. 1D/
- Figure 1/Fig. 1D/Fig. 1D.xlsx
- Figure 1/Fig. 1E/
- Figure 1/Fig. 1E/Fig. 1E.xlsx
- Figure 1/Fig. 1F/
- Figure 1/Fig. 1F/Fig. 1F.xlsx
- Figure 1/Fig. 1G/
- Figure 1/Fig. 1G/Fig. 1G.xlsx
- Figure 1/Fig. 1H/
- Figure 1/Fig. 1H/Fig. 1H.xlsx
- Figure 1/Fig. 1I/
- Figure 1/Fig. 1I/Fig. 1I.xlsx
