# Supplementary material for: Disrupting TSLP–TSLP receptor interactions via putative small molecule inhibitors yields a novel and efficient treatment option for atopic diseases
Source: EMBO Mol Med. 2024 Jun 14;16(7):9. doi: 10.1038/s44321-024-00085-3 (PMC11250841; doi:10.1038/s44321-024-00085-3)
Supplement: Supplementary file 3 — Source data Fig. 1 [file 44321_2024_85_MOESM3_ESM.zip › Figure 1/Fig. 1C/Fig. 1C.xlsx]

## Sheet: Fig. 1C
Fig. 1C
IL-4 % of expression in Hut78 cells
		Trial_1	Trial_2	Trial_3	Trial_4	Trial_5	Trial_6
Control: Inactive cells		9.66996	8.26893	3.84022	34.9856	16.74	28.5048
		8.46122	8.21028	4.73627	36.5291	17.5126	26.8989
Control: TSLP activated cells		107.382	103.267	94.9961	99.6156	86.0595	101.472
		92.6175	96.7335	105.004	100.384	113.941	98.528
Control: DMSO		63.7005	51.8776	69.1172	79.7814	82.741	80.4237
		62.3587	59.5898	85.3187	93.1444	109.158	88.5176
C2	5 µM	66.8798	50.1229	38.9508	102.938	114.508	66.751
		55.1462	49.2932	38.6758	90.0993	104.563	78.6061
	10 µM	54.5783	40.4229	16.6067	88.4442	104.563	70.3736
		49.9205	40.761	34.7235	96.7662	105.921	65.4545
	20 µM	38.9705	15.6582	6.20835	82.768	31.1622	54.5403
		35.8957	14.4853	5.37631	89.007	32.1923	66.751
C3	5 µM	70.1791	47.3025	38.9508	108.128	108.528	72.6026
		66.4791	58.0491	45.3096	104.647	120.389	82.1657
	10 µM	58.7156	63.3542	46.8352	94.5547	113.366	95.4084
		59.6005	49.9856	42.1851	102.938	120.894	94.7613
	20 µM	60.9067	52.0105	52.4885	82.0541	75.0301	62.7026
		63.7835	64.1285	30.5497	83.4627	32.1923	71.5049
C4	5 µM	61.6791	55.1052	47.8398	110.737	126.17	89.2525
		67.4382	57.9292	60.6051	125.598	126.627	97.919
	10 µM	71.4828	54.4738	52.9668	104.647	116.721	97.919
		66.7199	45.2267	37.5664	119.424	121.394	99.1298
	20 µM	75.2989	55.9785	53.4433	115.697	97.1108	89.2525
		72.166	64.2384	40.852	118.977	97.1108	94.7613
C5	5 µM	66.6397	8.6208	26.4192	108.128	113.366	72.6026
		64.363	47.0113	45.8206	107.826	109.782	82.1657
	10 µM	66.4791	50.669	34.1421	98.0197	87.1047	73.6693
		68.936	48.5911	28.0416	106.274	88.1222	74.7074
	20 µM	74.6349	51.7447	48.0894	91.1508	68.6929	56.3613
		69.2486	53.964	41.1202	99.2243	64.96	70.3736
C6	5 µM	78.637	52.5381	51.2838	114.455	102.452	66.751
		59.071	51.075	46.0753	116.901	88.1222	85.4538
	10 µM	61.079	41.9224	27.7208	104.979	82.741	64.1073
		61.9348	37.9702	42.9759	106.589	91.9532	77.6663
	20 µM	53.0363	50.1229	28.6783	68.8642	28.0717	43.7609
		51.35	30.0435	23.0231	78.1413	27.0415	44.1624
C7	5 µM	52.7422	24.3592	25.7573	59.1668	22.9209	33.724
		57.3662	28.3696	29.932	56.9234	23.1785	37.7388
	10 µM	48.7684	13.0778	5.50431	42.1885	21.1182	29.3078
		34.8546	12.6673	8.05362	41.674	23.6935	29.7093
	20 µM	29.1999	9.1486	4.54426	33.9566	17.5126	25.6945
		7.02219	9.91098	4.67227	34.9856	17.7702	26.096
C8	5 µM	62.2742	55.6057	52.9668	122.831	113.941	96.0477
		64.0323	52.9303	39.4983	125.02	125.246	102.606
	10 µM	68.0718	47.4476	48.5871	116.901	99.4774	91.3921
		66.2375	50.8048	44.02	127.102	82.741	97.919
	20 µM	65.509	48.0228	46.3291	103.287	72.0177	61.2345
		62.3587	58.2887	48.3384	104.979	49.0826	52.5934
C9	5 µM	75.3725	46.2761	29.932	119.645	98.7025	88.5176
		63.8666	50.8048	47.3388	123.84	133.097	97.3028
	10 µM	43.1445	52.1426	48.0894	120.085	86.0595	81.3038
		28.4492	47.8794	47.8398	120.519	86.0595	80.4237
	20 µM	37.4677	38.6876	53.2055	95.459	60.6689	62.7026
		41.678	54.347	52.9668	99.2243	31.6772	62.7026
C10	5 µM	65.9953	51.6114	46.5825	120.085	97.9139	100.314
		70.7949	49.2932	61.5015	124.825	107.242	95.4084
	10 µM	67.7556	52.2747	56.9588	118.525	121.394	99.725
		68.7797	38.1507	55.798	130.137	101.726	92.7675
	20 µM	74.1903	62.459	53.2055	111.016	77.7933	86.2395
		66.4791	74.968	50.7983	114.706	86.0595	86.2395
C13	5 µM	60.6474	30.2746	65.0314	101.504	97.9139	81.3038
		59.9512	40.5922	84.7357	97.6074	80.3525	105.876
	10 µM	49.4001	33.9465	30.2415	94.5547	77.7933	67.9999
		45.5927	36.3031	31.4657	54.5364	83.8802	62.7026
	20 µM	28.0652	26.0445	14.4907	101.135	44.9565	42.8818
		19.6421	15.6582	13.1479	87.8698	29.6169	64.1073
C14	5 µM	56.9104	64.3483	57.4202	102.585	66.885	86.2395
		59.3361	60.1731	72.4783	95.459	83.8802	83.8404
	10 µM	62.865	57.8092	52.2485	105.954	76.4396	75.7183
		61.1649	69.5568	52.4885	106.903	60.6689	78.6061
	20 µM	70.3332	53.964	71.6445	97.1898	13.6495	76.7039
		69.4821	66.5134	58.5665	95.459	14.1646	79.5248
C15	5 µM	73.8182	55.7301	52.4885	115.697	97.9139	97.919
		59.9512	53.3201	48.835	118.297	119.366	92.7675
	10 µM	73.5944	59.0016	33.2611	108.725	86.0595	76.7039
		66.6397	61.6673	49.0823	111.292	86.0595	81.3038
	20 µM	68.3869	52.2747	34.7235	95.459	52.5452	76.7039
		60.4741	60.0568	48.835	100.384	28.8443	73.6693
