# Supplementary material for: Disrupting TSLP–TSLP receptor interactions via putative small molecule inhibitors yields a novel and efficient treatment option for atopic diseases
Source: EMBO Mol Med. 2024 Jun 14;16(7):9. doi: 10.1038/s44321-024-00085-3 (PMC11250841; doi:10.1038/s44321-024-00085-3)
Supplement: Supplementary file 3 — Source data Fig. 1 [file 44321_2024_85_MOESM3_ESM.zip › Figure 1/Fig. 1D/Fig. 1D.xlsx]

## Sheet: Fig. 1D
Fig. 1D
IL-13 % of expression in Hut78 cells
		Trial_1	Trial_2	Trial_3	Trial_4	Trial_5	Trial_6
Control: Inactive cells		7.65048	2.05755	2.49223	32.1936	19.4218	31.111
		7.84754	1.98774	3.21752	27.214	18.2281	26.1773
Control: TSLP activated cells		105.94	123.148	108.687	102.521		100.45
		94.0603	76.8522	100.718	97.4791	100	99.5502
Control: DMSO		81.1228	71.4383	57.799	79.6253	82.5931	80.1988
		78.5479	47.377	54.9875	101.026	85.4975	85.1304
C2	5 µM	31.8566	41.4157	36.7532	97.9911	101.762	92.4164
		33.4541	31.6268	36.7532	90.9144	89.9852	87.5049
	10 µM	31.7126	33.1193	27.3774	77.8266	80.5091	75.3651
		29.5761	24.2793	29.063	88.1931	78.3789	74.2094
	20 µM	18.724	17.977	14.7433	71.2538	68.6236	74.2094
		18.3995	15.8601	15.0641	75.9948	68.968	69.4124
C3	5 µM	44.62	43.7833	42.608	102.024	101.512	90.1527
		44.291	36.558	44.4822	102.769	90.2597	90.8043
	10 µM	47.8072	32.2313	45.1122	95.1522	95.6195	92.736
		47.4664	29.7335	46.1421	96.7077	96.1427	89.497
	20 µM	45.1987	36.4837	45.5074	75.9948	79.2977	77.2563
		44.3731	29.6059	48.6272	83.9913	74.2872	76.1266
C4	5 µM	48.2352	39.2383	48.7081	99.2632	101.261	103.111
		44.4554	41.6639	49.3565	99.7689	96.1427	105.719
	10 µM	44.8676	50.3505	47.019	96.4497	92.9697	90.4791
		44.1269	46.4539	46.6197	85.4089	81.7053	86.8322
	20 µM	50.5823	58.104	45.8244	79.0292	76.5135	76.1266
		47.4664	45.9987	43.7765	81.6848	81.7053	76.8814
C5	5 µM	6.3228	49.0824	45.5866	96.7077	90.2597	100.45
		38.9489	38.4567	41.6028	96.1912	90.8067	88.5058
	10 µM	45.1987	43.524	44.0898	85.4089	81.1089	76.8814
		42.2612	38.612	41.6798	86.8092	81.4076	82.6969
	20 µM	42.1007	49.2754	43.2301	75.0659	82.8873	71.0444
		42.0207	46.2713	42.5304	78.7299	78.9923	78.0011
C6	5 µM	41.3821	52.467	41.8341	92.2535	89.434	88.1732
		41.4617	37.6879	39.5371	101.276	86.6369	90.4791
	10 µM	32.7248	30.9647	34.2417	80.5129	82.8873	79.4723
		33.6007	32.1638	31.8449	83.9913	79.2977	75.7468
	20 µM	29.4352	27.1897	26.959	63.4355	73.3153	60.6448
		26.9978	23.8874	25.4354	64.1467	60.9987	62.9443
C7	5 µM	22.334	28.1031	27.3075	50.0609	43.7908	43.2364
		23.6014	27.492	27.3075	43.0284	42.1972	42.5802
	10 µM	18.919	23.4439	18.5068	28.7202	27.1541	26.1773
		16.2052	18.0737	13.9762	28.7202	27.1541	26.1773
	20 µM	9.28037	12.8139	6.12912	20.151	21.6132	25.0716
		10.7625	10.5377	6.06813	22.12	22.6301	21.4051
C8	5 µM	41.0645	48.5075	56.2589	105.713	97.9571	81.2776
		39.4928	44.0439	52.8091	107.165	88.0444	90.1527
	10 µM	40.1968	45.1005	48.7081	96.7077	88.6023	86.8322
		40.9853	41.9134	42.608	83.7056	92.7015	78.7397
	20 µM	41.5414	44.9229	44.6394	69.616	74.2872	68.9989
		40.8271	34.0956	43.542	76.9151	72.9889	68.9989
C9	5 µM	39.6489	54.9953	44.4822	100.775	101.01	79.4723
		42.1007	40.6787	43.0742	100.524	94.0366	80.5598
	10 µM	40.8271	19.0038	42.7633	81.9758	78.9923	72.6428
		40.7481	18.2191	44.7968	86.2511	81.7053	73.4299
	20 µM	31.7126	20.1079	49.1131	73.8127	76.5135	64.7284
		33.6007	19.4019	48.1429	72.8616	77.7614	66.8954
C10	5 µM	40.1968	42.585	59.7899	98.5013	102.759	91.1287
		40.1968	43.6102	3.76158	97.4791	100.506	88.5058
	10 µM	40.6691	43.3519	10.0706	99.7689	95.8814	80.5598
		40.2754	39.953	52.8091	85.6902	96.6637	76.8814
	20 µM	46.6198	50.8467	44.4036	87.3646	85.4975	78.3712
		41.0645	44.1311	44.0113	76.6093	86.6369	72.2463
C13	5 µM	29.0135	27.3709	23.6551	81.6848	81.4076	77.2563
		28.3143	27.0094	24.611	86.5305	81.7053	78.7397
	10 µM	29.4352	21.7688	13.9125	64.8513	66.8785	63.8421
		26.448	19.103	12.5163	68.6181	69.9921	62.4908
	20 µM	20.4862	12.8139	8.39773	54.2928	54.9766	51.0123
		20.4862	11.0239	8.08949	60.8912	57.4547	53.7093
C14	5 µM	42.181	31.1623	60.4889	93.3149	84.3456	83.3984
		41.3026	32.9128	62.516	96.9653	89.1575	83.7474
	10 µM	42.6636	37.3082	52.9756	83.9913	78.9923	78.0011
		46.5356	33.8846	48.6272	97.9911	86.0686	80.5598
	20 µM	43.4737	37.9172	59.6159	71.5778	73.6404	71.8476
		46.6198	37.9172	60.2263	81.9758	75.8831	71.8476
C15	5 µM	44.9503	39.2383	49.032	97.2224	89.434	82.6969
		42.6636	39.2383	46.3806	85.1267	95.8814	89.497
	10 µM	46.3674	46.4539	48.9509	84.8439	89.434	76.1266
		39.1817	39.3172	45.9038	76.9151	84.3456	81.9899
	20 µM	48.2352	46.8211	54.903	72.2221	86.0686	69.4124
		44.5377	37.8406	56.5997	79.3277	85.4975	69.4124
