# Supplementary material for: Disrupting TSLP–TSLP receptor interactions via putative small molecule inhibitors yields a novel and efficient treatment option for atopic diseases
Source: EMBO Mol Med. 2024 Jun 14;16(7):9. doi: 10.1038/s44321-024-00085-3 (PMC11250841; doi:10.1038/s44321-024-00085-3)
Supplement: Supplementary file 3 — Source data Fig. 1 [file 44321_2024_85_MOESM3_ESM.zip › Figure 1/Fig. 1E/Fig. 1E.xlsx]

## Sheet: Fig. 1E
Fig. 1E
IL-4 % of expression in primary CD4+T cells
		Donor 1	Donor 2	Donor 3
C7	0 µM	100	100	100
	0.25 µM	9.83326	89.9916	75.2945
	0.5 µM	11.2369	83.8035	71.163
	1 µM	9.52977	83.6178	68.7643
	2.5 µM	8.98917	75.5197	65.1118
	5 µM	7.889	73.2513	63.3945
	10 µM	2.12257	66.0514	50.2913
	20 µM	1.26899	54.8743	35.4079
C13	0 µM	100	100	100
	0.25 µM	95.6217	88.5943	82.3088
	0.5 µM	90.1729	85.7845	73.365
	1 µM	93.4605	76.2948	70.3077
	2.5 µM	87.7299	68.7076	58.4366
	5 µM	86.8437	56.7935	44.1139
	10 µM	69.1235	44.6123	29.4495
	20 µM	21.3616	44.4394	20.1774
C14	0 µM	100	100	100
	0.25 µM	92.0364	93.4203	81.3334
	0.5 µM	103.26	92.6569	80.9155
	1 µM	97.3617	90.4327	77.438
	2.5 µM	101.923	89.0081	77.5003
	5 µM	103.004	88.5463	79.832
	10 µM	106.609	86.3094	77.8107
	20 µM	115.276	91.4416	85.758

## Sheet: IC50_IL-4
IC50: IL-4
log(inhibitor) vs. normalized response -- Variable slope	C7	C13
Best-fit values
LogIC50	0.2676	0.8995
HillSlope	-0.3051	-0.6947
IC50	1.852	7.934
95% CI (profile likelihood)
LogIC50	-0.05377 to 0.5980	0.7820 to 1.037
HillSlope	-0.4305 to -0.2060	-0.8889 to -0.5366
IC50	0.8836 to 3.962	6.053 to 10.90
Goodness of Fit
Degrees of Freedom	6	6
R squared	0.9351	0.9761
Sum of Squares	191.4	90.67
Sy.x	5.648	3.887
Number of points
# of X values	8	8
# Y values analyzed	8	8
