# Supplementary material for: Disrupting TSLP–TSLP receptor interactions via putative small molecule inhibitors yields a novel and efficient treatment option for atopic diseases
Source: EMBO Mol Med. 2024 Jun 14;16(7):9. doi: 10.1038/s44321-024-00085-3 (PMC11250841; doi:10.1038/s44321-024-00085-3)
Supplement: Supplementary file 3 — Source data Fig. 1 [file 44321_2024_85_MOESM3_ESM.zip › Figure 1/Fig. 1F/Fig. 1F.xlsx]

## Sheet: Fig. 1F
Fig. 1F
IL-13 % of expression in primary CD4+T cells
		Donor 1	Donor 2	Donor 3	Donor 4
C7	0 µM	100	100	100	100
	0.25 µM	80.5155	72.5512	96.5599	87.2077
	0.5 µM	86.8729	68.432	85.0857	85.7715
	1 µM	81.2102	64.5594	89.482	81.4963
	2.5 µM	77.3763	53.887	74.4191	77.2211
	5 µM	75.6488	41.406	53.5172	75.7515
	10 µM	61.5375	27.1557	26.008	0.400802
	20 µM	32.4385	11.445	8.92243	0
C13	0 µM	100	100	100
	0.25 µM	81.4787	77.133	59.5287
	0.5 µM	75.0824	60.0485	53.8962
	1 µM	75.5582	60.6697	50.9613
	2.5 µM	68.8996	52.9264	38.4471
	5 µM	49.5379	33.5438	26.527
	10 µM	19.6017	18.0301	11.7486
	20 µM	4.37697	8.29772	3.48477
C14	0 µM	100	100	100
	0.25 µM	81.7986	83.8011	70.0382
	0.5 µM	82.8237	89.0858	71.2877
	1 µM	90.3613	86.8603	61.8553
	2.5 µM	83.0172	75.5211	66.1991
	5 µM	109.982	84.1421	70.7769
	10 µM	114.07	74.5353	62.7527
	20 µM	125.715	85.3197	78.0167

## Sheet: IC50_IL-13
IC50: IL-13
log(inhibitor) vs. normalized response -- Variable slope	C7	C13
Best-fit values
LogIC50	0.6921	0.2142
HillSlope	-0.912	-0.6842
IC50	4.921	1.637
95% CI (profile likelihood)
LogIC50	0.4799 to 0.9054	-0.03540 to 0.4368
HillSlope	-1.645 to -0.5380	-1.002 to -0.4421
IC50	3.019 to 8.042	0.9217 to 2.734
Goodness of Fit
Degrees of Freedom	6	6
R squared	0.9294	0.9462
Sum of Squares	431.1	356.8
Sy.x	8.477	7.711
Number of points
# of X values	8	8
# Y values analyzed	8	8
