# Supplementary material for: Disrupting TSLP–TSLP receptor interactions via putative small molecule inhibitors yields a novel and efficient treatment option for atopic diseases
Source: EMBO Mol Med. 2024 Jun 14;16(7):9. doi: 10.1038/s44321-024-00085-3 (PMC11250841; doi:10.1038/s44321-024-00085-3)
Supplement: Supplementary file 3 — Source data Fig. 1 [file 44321_2024_85_MOESM3_ESM.zip › Figure 1/Fig. 1G/Fig. 1G.xlsx]

## Sheet: Fig. 1G
Fig. 1G
Hut78 cells: % of cell viability
		Trial 1	Trial 2	Trial 3
C7	0.25 µM	82.9975	93.7599	89.7213
	0.5 µM	84.0295	87.3347	88.9943
	1 µM	89.6314	86.5415	90.63
	2.5 µM	91.1794	92.808	90.8118
	5 µM	82.3342	85.669	79.7859
	10 µM	77.2482	74.3258	77.7868
	20 µM	72.8993	68.1386	69.9717
C13	0.25 µM	94.0541	91.3802	94.9313
	0.5 µM	89.5577	90.0317	93.2956
	1 µM	94.4226	91.3009	88.6914
	2.5 µM	97.2236	94.8704	95.8401
	5 µM	82.1867	88.0487	79.7254
	10 µM	76.8059	80.513	71.3045
	20 µM	73.8575	77.578	57.3708
C14	0.25 µM	90.5897	93.3633	83.7843
	0.5 µM	86.0934	92.0148	85.6018
	1 µM	82.113	92.0148	89.6002
	2.5 µM	94.7174	97.2501	88.8126
	5 µM	92.8747	93.284	90.3271
	10 µM	85.5037	97.8054	92.2658
	20 µM	81.0811	93.3633	88.9338
