# Supplementary material for: Disrupting TSLP–TSLP receptor interactions via putative small molecule inhibitors yields a novel and efficient treatment option for atopic diseases
Source: EMBO Mol Med. 2024 Jun 14;16(7):9. doi: 10.1038/s44321-024-00085-3 (PMC11250841; doi:10.1038/s44321-024-00085-3)
Supplement: Supplementary file 3 — Source data Fig. 1 [file 44321_2024_85_MOESM3_ESM.zip › Figure 1/Fig. 1H/Fig. 1H.xlsx]

## Sheet: Fig. 1H
Fig. 1H
Primary Keratinocyte cells: % of cell viability
		Trial 1	Trial 2	Trial 3
C7	0.25 µM	95.0128	101.531	96.7742
	0.5 µM	88.8069	98.2611	82.8567
	1 µM	92.8961	97.4046	97.9215
	2.5 µM	94.4836	97.5214	101.314
	5 µM	87.941	107.488	81.3602
	10 µM	77.4054	92.4215	87.6954
	20 µM	64.5606	90.0467	79.3648
C13	0.25 µM	99.0058	110.369	86.3984
	0.5 µM	93.6658	101.22	92.7835
	1 µM	97.2739	102.855	94.3299
	2.5 µM	105.789	104.023	124.061
	5 µM	102.614	94.0955	107.399
	10 µM	99.2944	90.2414	101.912
	20 µM	93.3772	88.8009	90.5387
C14	0.25 µM	101.459	95.6917	102.561
	0.5 µM	97.322	83.5453	97.6721
	1 µM	102.951	81.6377	114.084
	2.5 µM	102.999	94.1344	99.8171
	5 µM	102.71	103.478	102.511
	10 µM	104.586	90.8253	111.041
	20 µM	80.4843	69.9974	72.1816
