# Supplementary material for: Disrupting TSLP–TSLP receptor interactions via putative small molecule inhibitors yields a novel and efficient treatment option for atopic diseases
Source: EMBO Mol Med. 2024 Jun 14;16(7):9. doi: 10.1038/s44321-024-00085-3 (PMC11250841; doi:10.1038/s44321-024-00085-3)
Supplement: Supplementary file 3 — Source data Fig. 1 [file 44321_2024_85_MOESM3_ESM.zip › Figure 1/Fig. 1I/Fig. 1I.xlsx]

## Sheet: Fig. 1I
Fig. 1I
Primary Fibroblasts cells: % of cell viability
		Trial 1	Trial 2	Trial 3
C7	0.25 µM	81.6832	98.5946	91.0557
	0.5 µM	90.2868	97.8919	78.6657
	1 µM	90.4916	100	82.3314
	2.5 µM	96.5347	105.459	89.2229
	5 µM	93.8204	90.9189	79.2522
	10 µM	83.8341	90.2703	71.5543
	20 µM	82.7074	90.5405	74.6334
C13	0.25 µM	91.1062	109.784	90.6158
	0.5 µM	88.4432	106.108	82.4047
	1 µM	74.4111	101.297	80.4985
	2.5 µM	71.8505	106	96.5543
	5 µM	90.1844	117.73	97.8739
	10 µM	89.1601	129.243	91.9355
	20 µM	99.6586	125.568	93.4751
C14	0.25 µM	91.4135	116.054	95.088
	0.5 µM	87.4701	123.189	98.1672
	1 µM	88.3407	141.459	89.1496
	2.5 µM	103.756	111.243	98.3871
	5 µM	95.6128	123.027	90.4692
	10 µM	93.8716	130.811	89.2229
	20 µM	85.5241	128.811	81.4516
