# Supplementary material for: Disrupting TSLP–TSLP receptor interactions via putative small molecule inhibitors yields a novel and efficient treatment option for atopic diseases
Source: EMBO Mol Med. 2024 Jun 14;16(7):9. doi: 10.1038/s44321-024-00085-3 (PMC11250841; doi:10.1038/s44321-024-00085-3)
Supplement: Supplementary file 4 — Source data Fig. 2 [file 44321_2024_85_MOESM4_ESM.zip]

Archive with 8 entries (4 files):
- Figure 2/Fig. 2C/
- Figure 2/Fig. 2C/Fig. 2C.xlsx
- Figure 2/Fig. 2D/
- Figure 2/Fig. 2D/Fig. 2D.xlsx
- Figure 2/Fig. 2E/
- Figure 2/Fig. 2E/Fig. 2E.xlsx
- Figure 2/Fig. 2F/
- Figure 2/Fig. 2F/Fig. 2F.xlsx
