# Supplementary material for: Disrupting TSLP–TSLP receptor interactions via putative small molecule inhibitors yields a novel and efficient treatment option for atopic diseases
Source: EMBO Mol Med. 2024 Jun 14;16(7):9. doi: 10.1038/s44321-024-00085-3 (PMC11250841; doi:10.1038/s44321-024-00085-3)
Supplement: Supplementary file 4 — Source data Fig. 2 [file 44321_2024_85_MOESM4_ESM.zip › Figure 2/Fig. 2C/Fig. 2C.xlsx]

## Sheet: Fig. 2C
Fig. 2C
IL-13 % of expression in Hut78 cells
		Trial_1	Trial_2	Trial_3	Trial_4
Control: Inactive cells		39.4508	44.9241	43.1945	6.94737
Control: TSLP activated cells		98.3948	100	99.2227	100
Control: DMSO		97.9213	89.2679	94.1836	90.4528
C7	5 µM	62.4219	31.5683	54.6042	40.8336
		64.2023	36.9058	54.6042
	10 µM	10.6269	28.4736	51.9223	11.2047
		10.6269	27.6872	15.6358
	20 µM	9.22042	29.1655	16.6131	11.8686
		9.22042	25.5365	14.4143
C13	5 µM	74.4719	42.4708	62.7587
		67.5807	45.6974	62.7587
	10 µM	34.7564	28.3637	66.3165
		10.6269	21.1143	27.343
	20 µM	10.0018	30.3559	23.3183
		9.84554	23.5732	16.6131
BP75	5 µM	105.489	50.2384	126.483	95.9415
		90.3293	48.1906	128.052
	10 µM	74.7049	28.5702	105.908	95.3634
		108.363	29.9095	102.327
	20 µM	79.989	25.4454	77.4727	86.2798
		80.419	26.3382	75.7088
BP79	5 µM	32.6929	23.6738	32.0996	40.7962
		36.6669	26.5761	29.0588
	10 µM	10.3144	28.721	33.4705	14.0983
		10.3144	24.5673	29.0588
	20 µM	10.1581	28.7934	16.8574	11.206
		10.3144	22.4572	16.8574
BP80	5 µM	88.3239	60.0273	73.2693	102.119
		87.1068	76.4484	68.039
	10 µM	91.9136	66.6047	59.8262	103.179
		115.02	46.7495	51.759
	20 µM	118.776	32.5879	29.9587	56.1992
		91.1235	32.6446	25.2637
BP83	5 µM	88.7273	37.2266	65.9337	175.062
		91.9136	36.163	75.7088
	10 µM	85.8785	17.6833	68.039	143.271
		105.851	30.8023	65.2117
	20 µM	76.493	29.4631	62.9789	119.781
		76.9358	28.5702	66.6452
BP84	5 µM	75.6025	20.5643	69.3956	101.236
		63.7928	32.5879	73.8892
	10 µM	58.6295	29.0167	51.759	85.5175
		72.8876	28.5702	55.5402
	20 µM	57.5585	26.3382	45.2577	87.6369
		50.8073	27.231	50.7533
BP85	5 µM	57.5585	17.6833	53.6947	95.9378
		30.7295	41.9625	51.759
	10 µM	61.7636	28.4253	63.735	87.9901
		52.5526	32.5879	60.6351
	20 µM	30.7295	30.8023	73.2693	61.6743
		29.87	32.5879	73.2693
BP86	5 µM	71.0394	22.9302	70.7182	111.657
		34.0042	28.4253	59.8262
	10 µM	50.216	36.163	54.628	72.0947
		50.216	28.4253	54.628
	20 µM	58.0958	30.8023	50.7533	63.2639
		43.9974	17.6833	50.7533
BP87	5 µM	39.9405	26.7832	55.5402	89.5183
		43.9974	20.5643	59.0024
	10 µM	51.3937	28.4253	64.4789	63.0096
		46.5566	20.5643	63.735
	20 µM	45.2899	31.2487	60.6351	80.5453
		46.5566	17.6833	60.6351
BP88	5 µM	123.317	50.2384	126.321	85.8843
		125.65	48.1906	123.046
	10 µM	124.157	28.5702	115.004	83.4562
		128.091	29.9095	114.636
	20 µM	125.979	25.4454	118.093	77.4119
		125.32	26.3382	118.273
BP89	5 µM	103.338	62.0115	99.4087	48.5253
		109.106	62.9695	105.49
	10 µM	105.449	20.5643	102.692	77.304
		107.502	13.8033	107.838
	20 µM	100.721	29.9095	97.7297	89.4774
		101.604	29.4631	97.9411
BP90	5 µM	105.864	92.904	107.061	78.4821
		101.604	90.11	102.489
	10 µM	93.949	98.6866	94.0713	77.1588
		101.604	93.9908	103.699
	20 µM	84.6586	92.904	82.4317	67.734
		86.6389	96.3765	94.5085
BP91	5 µM	111.452	79.9189	105.095	81.4415
		113.357	99.4414	101.472
	10 µM	111.065	90.3948	114.083	62.0293
		106.482	83.1902	113.155
	20 µM	101.604	97.6687	100.032	44.1553
		109.106	96.8961	103.297
BP93	5 µM	85.2317	26.7832	99.8244	60.6318
		84.0797	24.999	96.8805
	10 µM	84.0797	32.6446	78.3521	82.9517
		89.6182	28.4253	96.4532
	20 µM	79.5245	26.7846	67.0582	40.1001
		82.3044	27.231	70.642
BP95	5 µM	73.0929	37.2266	90.0473	63.3006
		81.3942	36.163	96.667
	10 µM	65.605	17.6833	73.7693	41.912
		57.4782	30.8023	68.8744
	20 µM	61.5212	29.4631	66.1304	26.3361
		66.458	28.5702	67.6692
BP96	5 µM	48.2818	20.5643	72.081	49.8505
		47.559	32.5879	70.058
	10 µM	47.559	29.0167	64.8716	64.6768
		46.0552	28.5702	61.9401
	20 µM	42.7731	26.3382	60.2456	18.6273
		46.0552	27.231	63.9102
BP101	5 µM	98.0074	62.0115	86.7463	51.3086
		97.4683	62.9695	94.2421
	10 µM	91.9385	20.5643	76.1484	60.5567
		76.0123	13.8033	83.467
	20 µM	71.1932	29.9095	79.0634	61.8823
		71.5472	29.4631	75.9819
