# Supplementary material for: Disrupting TSLP–TSLP receptor interactions via putative small molecule inhibitors yields a novel and efficient treatment option for atopic diseases
Source: EMBO Mol Med. 2024 Jun 14;16(7):9. doi: 10.1038/s44321-024-00085-3 (PMC11250841; doi:10.1038/s44321-024-00085-3)
Supplement: Supplementary file 4 — Source data Fig. 2 [file 44321_2024_85_MOESM4_ESM.zip › Figure 2/Fig. 2D/Fig. 2D.xlsx]

## Sheet: Fig. 2D
Fig. 2D
IL-4 % of expression in Hut78 cells
		Trial_1	Trial_2	Trial_3	Trial_4
Control: Inactive cells		34.0573	50.5119	50.8591	33.3475
		36.4899	49.1468	49.4845	5.7286
		66.0194	68.6347	69.1729
		50.4854	49.4465	49.6241
		28.5033	46.8619	41.5094
		28.0842	40.1674	36.2264
		13.6785	51.2195	51.0288
		14.5202	47.1545	47.7366
Control: TSLP activated cells		105.371	96.9283	96.9072	100
		94.6293	103.072	103.093	100
		104.854	100.369	100.752
		95.1456	99.631	99.2481
		95.0576	94.5607	93.5849
		104.942	105.439	106.415
		102.687	96.748	96.2963
		97.3131	103.252	103.704
Control: DMSO		86.1297	95.5631	95.5326	91.7293
		99.627	96.2457	96.2199	113.784
		115.21	93.7269	93.985	103.759
		117.152	107.011	107.519	100.251
		119.543	100.418	89.8113	96.2406
		111.705	102.092	90.566	85.213
		104.429	95.122	94.6502	98.7469
		104.429	86.9919	87.2428	100.752
C7	5 µM	38.4588	72.4063	72.7037
		43.548	76.6822	76.2717
	10 µM	28.5362	53.1091	53.621	28.8112
		28.7206	54.0678	54.584
	20 µM	24.1768	46.5246	46.9645
		24.9133	49.7766	50.2567
C13	5 µM	96.2757	109.746	114.798
		109.213	108.025	108.812
	10 µM	78.8683	97.8163	97.62
		78.8683	92.6621	91.6508
	20 µM	37.7222	66.9108	65.36
		38.7743	67.2521	63.8539
BP75	5 µM	135.955	124.232	123.711	116.553
		140.484	126.962	127.148	95.2263
	10 µM	115.812	81.9113	81.7869	91.7545
		109.417	107.167	106.529	102.666
	20 µM	147.202	117.406	116.838	99.69
		120.539	109.898	109.278	106.634
BP79	5 µM	38.0892	84.1328	84.2105	31.6306
		45.2441	91.5129	90.9774
	10 µM	38.5101	76.7528	78.9474	51.2027
		34.0909	66.4207	66.1654	26.6966
	20 µM	18.5185	54.6125	54.1353	14.3531
		18.5185	50.9225	51.1278
BP80	5 µM	111.974	82.6568	82.7068	102.666
		116.505	85.6089	89.4737	103.658
	10 µM	113.269	84.8708	84.9624	94.2343
		117.152	93.7269	93.985	86.2988
	20 µM	139.806	93.7269	93.985	89.2746
		125.566	100.369	100.752	79.8512
BP83	5 µM	143.042	90.0369	90.2256	96.7419
		160.518	101.107	101.504	83.7093
	10 µM	141.1	101.845	103.759	102.256
		128.803	103.321	103.759	95.7393
	20 µM	146.926	107.011	108.271	98.7469
		145.631	98.893	98.4962	96.2406
BP84	5 µM	152.104	92.9889	93.985	110.601
		145.631	103.321	103.008	95.7223
	10 µM	127.508	96.679	96.9925	103.658
		119.741	98.893	98.4962	102.17
	20 µM	128.155	83.3948	84.2105	82.827
		150.809	93.7269	93.985	93.2424
BP85	5 µM	120.388	95.941	96.9925	100.752
		132.686	101.107	100.752	94.7368
	10 µM	100.971	87.8229	87.9699	83.7093
		101.618	87.0849	87.218	94.2356
	20 µM	126.214	101.107	102.256	91.7293
		130.097	91.5129	91.7293	77.193
BP86	5 µM	118.447	91.5129	91.7293	91.2585
		126.214	95.941	96.9925	105.146
	10 µM	120.388	82.6568	82.7068	69.9318
		106.149	91.5129	91.7293	84.8109
	20 µM	117.152	86.3469	86.4662	73.8996
		138.511	99.631	100	81.3391
BP87	5 µM	135.275	96.679	96.9925	83.208
		132.686	94.4649	93.985	83.208
	10 µM	141.1	113.653	114.286	86.7168
		135.275	112.177	112.782	98.2456
	20 µM	149.515	112.177	112.03	100.752
		135.275	112.177	112.03	97.2431
BP88	5 µM	104.284	105.146	124.528	181.999
		108.295	90.7626	120.755	172.644
	10 µM	99.1796	83.819	116.226	188.093
		104.649	88.7787	120.755	185.568
	20 µM	96.6272	77.3714	164.528	214.328
		126.527	80.3472	172.83	229.088
BP89	5 µM	116.961	112.134	99.6226	98.2021
		147.382	114.644	101.132	87.7867
	10 µM	153.062	107.95	95.8491	84.8109
		142.171	128.87	113.962	86.2988
	20 µM	133.246	107.113	94.3396	81.8351
		140.999	119.665	106.415	84.8109
BP90	5 µM	141.584	123.849	110.189	85.8029
		140.999	117.992	104.906	83.323
	10 µM	123.991	106.276	94.3396	75.3875
		118.901	121.339	107.925	74.3955
	20 µM	90.6512	88.7029	79.2453	57.5325
		112.369	123.013	109.434	70.9237
BP91	5 µM	106.995	110.46	98.1132	86.2988
		149.669	102.092	90.566	75.8834
	10 µM	135.056	103.766	92.0755	87.7867
		117.609	102.929	91.3208	87.7867
	20 µM	130.812	129.707	114.717	73.8996
		133.246	122.176	108.679	77.3714
BP93	5 µM	135.657	127.197	113.208	85.3069
		108.352	117.992	104.151	73.4036
	10 µM	95.0576	95.3975	84.5283	74.3955
		115.659	116.318	102.642	78.8593
	20 µM	95.0576	95.3975	84.5283	65.964
		106.995	115.481	102.642	73.8996
BP95	5 µM	113.032	103.766	89.0566	75.8834
		101.472	119.665	106.415	81.8351
	10 µM	107.673	226.687	119.245	91.2585
		133.246	107.95	95.8491	79.3552
	20 µM	122.095	115.481	102.642	74.3955
		109.027	170.9	116.226	77.3714
BP96	5 µM	79.8899	92.887	82.2642	71.4197
		57.4259	97.9079	87.5472	75.8834
	10 µM	70.857	88.7029	78.4906	73.4036
		84.5919	87.8661	77.7358	76.8754
	20 µM	85.3623	101.255	89.8113	67.452
		97.22	101.255	89.8113	70.9237
BP101	5 µM	94.2208	91.0569	90.535	75.188
		107.844	94.3089	93.8272	76.6917
	10 µM	62.1183	78.8618	79.0123	71.1779
		67.215	86.1789	86.4198	87.7193
	20 µM	30.9942	68.2927	68.3128	71.1779
		52.7648	72.3577	72.428	66.1654
