# Supplementary material for: Disrupting TSLP–TSLP receptor interactions via putative small molecule inhibitors yields a novel and efficient treatment option for atopic diseases
Source: EMBO Mol Med. 2024 Jun 14;16(7):9. doi: 10.1038/s44321-024-00085-3 (PMC11250841; doi:10.1038/s44321-024-00085-3)
Supplement: Supplementary file 4 — Source data Fig. 2 [file 44321_2024_85_MOESM4_ESM.zip › Figure 2/Fig. 2E/Fig. 2E.xlsx]

## Sheet: Fig. 2E
Fig. 2E
IL-13 expression (pg/ml) in human primary CD4+ T cells
Inactive cells	42.5972
	49.0564
	51.11
TSLP activated cells	191.763
	189.659
	211.282
DMSO	148.507
	167.991
	241.592
BP75	209.265
	165.755
	187.544
	189.659
	171.319
	169.104
BP79	33.054
	21.6916
	18.3348
	27.6892
	27.6892
	27.6892
BP80	223.217
	192.812
	30.4352
	14.6048
	208.254
	201.112
BP96	136.463
	100.879
	110.638
	111.997
	130.247
	122.59
