# Supplementary material for: Disrupting TSLP–TSLP receptor interactions via putative small molecule inhibitors yields a novel and efficient treatment option for atopic diseases
Source: EMBO Mol Med. 2024 Jun 14;16(7):9. doi: 10.1038/s44321-024-00085-3 (PMC11250841; doi:10.1038/s44321-024-00085-3)
Supplement: Supplementary file 4 — Source data Fig. 2 [file 44321_2024_85_MOESM4_ESM.zip › Figure 2/Fig. 2F/Fig. 2F.xlsx]

## Sheet: Fig. 2F
Fig. 2F
IL-4 expression (pg/ml) in human primary CD4+ T cells
Inactive cells	14.3016
	13.2015
	13.7516
TSLP activated cells	109.552
	114.114
	124.841
DMSO	110.378
	103.605
	126.43
BP75	98.756
	102.284
	104.168
	101.906
	109
	103.417
BP79	12.1014
	12.1014
	11.5513
	11.5513
	11.918
	11.7347
BP80	119.867
	125.989
	124.576
	134.239
	142.784
	141.739
BP96	67.4532
	74.4592
	71.0808
	77.0608
	78.1732
	80.1476
