# Supplementary material for: Disrupting TSLP–TSLP receptor interactions via putative small molecule inhibitors yields a novel and efficient treatment option for atopic diseases
Source: EMBO Mol Med. 2024 Jun 14;16(7):9. doi: 10.1038/s44321-024-00085-3 (PMC11250841; doi:10.1038/s44321-024-00085-3)
Supplement: Supplementary file 5 — Source data Fig. 3 [file 44321_2024_85_MOESM5_ESM.zip]

Archive with 29 entries (17 files):
- Figure 3/Fig. 3A/
- Figure 3/Fig. 3A/Fig. 3A.xlsx
- Figure 3/Fig. 3B/
- Figure 3/Fig. 3B/Fig. 3B.xlsx
- Figure 3/Fig. 3C/
- Figure 3/Fig. 3C/Fig. 3C.xlsx
- Figure 3/Fig. 3D/
- Figure 3/Fig. 3D/Fig. 3D.xlsx
- Figure 3/Fig. 3E/
- Figure 3/Fig. 3E/Fig. 3E.xlsx
- Figure 3/Fig. 3F/
- Figure 3/Fig. 3F/Fig. 3F.xlsx
- Figure 3/Fig. 3G/
- Figure 3/Fig. 3G/Fig. 3G.pdf
- Figure 3/Fig. 3G/Fig. 3G_Western_p-stat6_Stat6_ratio.xlsx
- Figure 3/Fig. 3H/
- Figure 3/Fig. 3H/Fig. 3H.pdf
- Figure 3/Fig. 3H/Fig. 3H_Western_p-Stat3_Stat3_ratio.xlsx
- Figure 3/Fig. 3I/
- Figure 3/Fig. 3I/Flow cytometry/
- Figure 3/Fig. 3I/Flow cytometry/TSLP.fcs
- Figure 3/Fig. 3I/Flow cytometry/TSLP+BP79.fcs
- Figure 3/Fig. 3I/Flow cytometry/TSLP+DMSO.fcs
- Figure 3/Fig. 3I/Flow cytometry/Unstained.fcs
- Figure 3/Fig. 3I/Flow cytometry/Untreated.fcs
- Figure 3/Fig. 3J/
- Figure 3/Fig. 3J/Fig. 3J.xlsx
- Figure 3/Fig. 3K/
- Figure 3/Fig. 3K/Fig. 3K.xlsx
