# Supplementary material for: Disrupting TSLP–TSLP receptor interactions via putative small molecule inhibitors yields a novel and efficient treatment option for atopic diseases
Source: EMBO Mol Med. 2024 Jun 14;16(7):9. doi: 10.1038/s44321-024-00085-3 (PMC11250841; doi:10.1038/s44321-024-00085-3)
Supplement: Supplementary file 5 — Source data Fig. 3 [file 44321_2024_85_MOESM5_ESM.zip › Figure 3/Fig. 3A/Fig. 3A.xlsx]

## Sheet: Fig. 3A
Fig. 3A
IL-4 % of expression in primary CD4+T cells
		Donor# 1	Donor# 2	Donor# 3	Donor# 4	Donor# 5	Donor# 6
BP79	0 µM (DMSO)	100	100	100	100	100	100
	0.15 µM	77.4678	93.6633	82.9911	109.414	95.4735	99.9261
	0.3 µM	65.2313	81.0939	64.7459	97.7627	96.7502	94.8123
	0.6 µM	60.9283	55.6233	47.056	97.8498	87.2331	93.2669
	1.25 µM	44.2599	50.7063	34.6109	93.8605	82.4745	89.9034
	2.5µM	48.3747	57.04	7.9266	78.1555	83.519	80.676
	5 µM	29.0852	21.1567	6.28618	63.653	64.3686	61.1913
	10 µM	24.374	9.98181	2.30724	36.0641	28.5051	32.468
	20 µM	14.6327	17.5191	2.23479	26.2649	10.6314	23.8235
BP75	0 µM (DMSO)	100	100	100	100	100	100
	0.15 µM	83.2724	91.534	86.6411	114.922	91.1792	68.741
	0.3 µM	83.5076	77.6086	86.1031	107.208	84.4475	67.8235
	0.6 µM	81.6235	77.4223	84.4359	99.4213	94.429	80.1961
	1.25 µM	80.6786	72.0694	73.7405	100.578	94.8932	69.5725
	2.5µM	80.0869	77.8434	69.1651	102.493	91.6435	61.8438
	5 µM	79.2574	83.3188	62.9151	101.154	98.6072	61.331
	10 µM	82.3309	74.3611	76.2348	108.511	98.6072	69.277
	20 µM	72.1833	76.3087	69.857	114.017	102.553	62.8335

## Sheet: IC50_IL-4
IC50: IL-4
log(inhibitor) vs. normalized response -- Variable slope
Best-fit values	BP79
LogIC50	0.4586
HillSlope	-0.8044
IC50	2.875
95% CI (profile likelihood)
LogIC50	0.3688 to 0.5492
HillSlope	-0.9582 to -0.6740
IC50	2.338 to 3.542
Goodness of Fit
Degrees of Freedom	7
R squared	0.9866
Sum of Squares	96.41
Sy.x	3.711
Number of points
# of X values	9
# Y values analyzed	9
