# Supplementary material for: Disrupting TSLP–TSLP receptor interactions via putative small molecule inhibitors yields a novel and efficient treatment option for atopic diseases
Source: EMBO Mol Med. 2024 Jun 14;16(7):9. doi: 10.1038/s44321-024-00085-3 (PMC11250841; doi:10.1038/s44321-024-00085-3)
Supplement: Supplementary file 5 — Source data Fig. 3 [file 44321_2024_85_MOESM5_ESM.zip › Figure 3/Fig. 3B/Fig. 3B.xlsx]

## Sheet: Fig. 3B
Fig. 3B
IL-13 % of expression in primary CD4+T cells
		Donor# 1	Donor# 2	Donor# 3	Donor# 4	Donor# 5	Donor# 6
BP79	0 µM (DMSO)	100	100	100	100	100	100
	0.15 µM	87.5001	77.7384	67.5361	106.436	98.7907	62.6852
	0.3 µM	26.6437	63.3811	59.328	108.156	93.9927	51.5588
	0.6 µM	26.1965	40.6415	46.2954	96.7372	86.1431	41.2254
	1.25 µM	12.7374	42.2334	38.4087	76.9568	70.5876	35.2298
	2.5µM	19.7306	26.4751	32.0126	54.9708	55.5048	32.3235
	5 µM	7.0743	20.1252	19.3841	33.7557	37.8806	21.7528
	10 µM	3.78143	9.6781	15.9082	14.2347	18.0663	20.1902
	20 µM	1.53781	8.26972	11.3727	9.18575	9.98137	12.3577
BP75	0 µM (DMSO)	100	100	100	100	100	100
	0.15 µM	98.757	84.7276	85.4631	125.949	105.793	122.758
	0.3 µM	114.684	61.5628	84.9706	131.844	99.4618	128.021
	0.6 µM	82.232	67.0794	80.5624	117.992	102.884	115.109
	1.25 µM	87.6088	83.0461	82.5137	112.429	102.07	109.068
	2.5µM	78.5559	83.4628	81.1814	111.915	100.989	109.495
	5 µM	94.3483	69.3619	79.3761	111.401	97.5843	108.498
	10 µM	99.8338	69.3587	62.064	104.719	91.827	102.297
	20 µM	66.8765	70.0471	79.7739	87.8076	84.9168	86.154

## Sheet: IC50_IL-13
IC50: IL-13
log(inhibitor) vs. normalized response -- Variable slope
Best-fit values
LogIC50	-0.0125
HillSlope	-0.734
IC50	0.9716
95% CI (profile likelihood)
LogIC50	-0.08064 to 0.05430
HillSlope	-0.8274 to -0.6494
IC50	0.8305 to 1.133
Goodness of Fit
Degrees of Freedom	7
R squared	0.994
Sum of Squares	46.96
Sy.x	2.59
Number of points
# of X values	9
# Y values analyzed	9
