# Supplementary material for: Disrupting TSLP–TSLP receptor interactions via putative small molecule inhibitors yields a novel and efficient treatment option for atopic diseases
Source: EMBO Mol Med. 2024 Jun 14;16(7):9. doi: 10.1038/s44321-024-00085-3 (PMC11250841; doi:10.1038/s44321-024-00085-3)
Supplement: Supplementary file 5 — Source data Fig. 3 [file 44321_2024_85_MOESM5_ESM.zip › Figure 3/Fig. 3C/Fig. 3C.xlsx]

## Sheet: Fig. 3C
Fig. 3C
Primary CD4+T cells: % of cell viability
BP79 (µM)		Donor# 1	Donor# 2	Donor# 3	Donor# 4	Donor# 5
0.15		80.0832	100.986	91.8088	111.871	120.192
0.3		74.779	88.4058	99.2979	113.685	110.774
0.6		76.235	92.4058	99.6322	109.824	109.896
1.25		72.7509	77.7391	98.4955	108.289	111.891
2.5		69.8908	74.2029	101.304	110.987	112.849
5		68.4347	73.5072	88.1979	96.195	121.788
10		67.1867	83.7681	61.8522	93.4971	97.0471
20		69.4748	81.4493	64.8613	99.2185	88.9066
BP75 (µM)		Donor# 1	Donor# 2	Donor# 3	Donor# 4	Donor# 5
0.15		82.8913	98.5507	94.7509	101.219	113.488
0.3		79.2512	93.971	101.036	99.8698	109.417
0.6		79.7712	91.0725	102.374	100.474	108.939
1.25		79.2512	75.7681	108.392	102.8	109.018
2.5		70.9828	74.3768	95.4196	90.8922	103.591
5		69.0068	75.4783	98.9636	92.4272	117.318
10		68.7467	74.8986	65.8643	81.4029	89.7845
20		65.0026	85.3913	72.3504	79.4493	95.0519
