# Supplementary material for: Disrupting TSLP–TSLP receptor interactions via putative small molecule inhibitors yields a novel and efficient treatment option for atopic diseases
Source: EMBO Mol Med. 2024 Jun 14;16(7):9. doi: 10.1038/s44321-024-00085-3 (PMC11250841; doi:10.1038/s44321-024-00085-3)
Supplement: Supplementary file 5 — Source data Fig. 3 [file 44321_2024_85_MOESM5_ESM.zip › Figure 3/Fig. 3D/Fig. 3D.xlsx]

## Sheet: Fig. 3D
Fig. 3D
Primary Keratinocytes cells: % of cell viability
BP79 (µM)		Donor# 1	Donor# 2	Donor# 3	Donor# 4
0.15		95.4168	100.917	128.861	92.9045
0.3		90.1727	101.529	121.938	96.3247
0.6		95.4168	58.002	96.9116	101.633
1.25		93.69	95.107	97.2311	95.0995
2.5		89.5971	88.0734	104.899	81.6743
5		89.0855	82.9766	102.449	95.1506
10		96.44	78.1855	86.5815	96.1205
20		93.3703	63.6086	66.5602	89.1782
BP75 (µM)		Donor# 1	Donor# 2	Donor# 3	Donor# 4
0.15		96.0563	97.1041	122.79	90.7095
0.3		94.0738	94.5701	116.72	94.9975
0.6		91.0041	101.086	105.218	100.715
1.25		88.9576	86.4253	101.065	92.5983
2.5		91.7075	92.0362	122.79	83.0526
5		93.3063	93.2127	104.366	86.6258
10		91.3122	87.2204
20		83.3484	72.524
