# Supplementary material for: Disrupting TSLP–TSLP receptor interactions via putative small molecule inhibitors yields a novel and efficient treatment option for atopic diseases
Source: EMBO Mol Med. 2024 Jun 14;16(7):9. doi: 10.1038/s44321-024-00085-3 (PMC11250841; doi:10.1038/s44321-024-00085-3)
Supplement: Supplementary file 5 — Source data Fig. 3 [file 44321_2024_85_MOESM5_ESM.zip › Figure 3/Fig. 3E/Fig. 3E.xlsx]

## Sheet: Fig. 3E
Fig. 3E
Primary Fibroblasts cells: % of cell viability
BP79 (µM)		Donor# 1	Donor# 2	Donor# 3	Donor# 4	Donor# 5
0.15		85.7312	158.51	100.411	98.3996	74.9807
0.3		91.7787	118.747	92.3009	96.3022	87.9789
0.6		93.4387	95.3842	93.2706	90.0606	80.5348
1.25		80.1581	107.839	91.1549	95.4936	87.7475
2.5		99.6047	123.543	97.2377	94.2301	97.4672
5		98.0632	98.8654	105.613	96.0495	93.1088
10		106.957	109.464	97.6785	105.02	111.082
20		90.1186	83.935			90.7946
BP75 (µM)		Donor# 1	Donor# 2	Donor# 3	Donor# 4	Donor# 5
0.15		96.5217	51.1346	93.9759	87.3821	91.2574
0.3		79.6838	48.1949	93.0943	76.2887	75.945
0.6		88.1028	49.7421	91.4193	75.4043	79.5706
1.25		80.1581	52.6818	94.7693	80.9889	80.342
2.5		93.3202	48.2723	90.2733	93.75	77.5264
5		93.5573	51.2893	89.7443	105.273	81.4605
10		99.8419	53.4554	90.3615	78.563	115.402
20		82.0553	50.6705	99.7061	79.2453	118.912
