# Supplementary material for: Disrupting TSLP–TSLP receptor interactions via putative small molecule inhibitors yields a novel and efficient treatment option for atopic diseases
Source: EMBO Mol Med. 2024 Jun 14;16(7):9. doi: 10.1038/s44321-024-00085-3 (PMC11250841; doi:10.1038/s44321-024-00085-3)
Supplement: Supplementary file 5 — Source data Fig. 3 [file 44321_2024_85_MOESM5_ESM.zip › Figure 3/Fig. 3F/Fig. 3F.xlsx]

## Sheet: Fig. 3F
Fig. 3F
	Cell number (1x 106 cells/ml)
	Day# 1				Day# 2				Day# 5
	Donor# 1	Donor# 2	Donor# 3		Donor# 1	Donor# 2	Donor# 3		Donor# 1	Donor# 2	Donor# 3
Untreated	1.01	1.1	1.4		0.871	1.41	2.95		1.03	1.49	2.01
	1.45	1.12	1.58		0.733	0.839	0.332		1.15	1.97	1.66
CD3/CD28	1.12	1.01	1.51			0.41	1.2		1.59	1.31	1.49
	1.09	1.08	1.35			1.75	1.27		1.96	2.33	1.44
TSLP	0.628	0.876	1.06		1.13	0.82	1.2		1.9	1.95	2.17
	0.697	0.807	1.28		1.03	1.36	1.19		1.82	1.57	2.07
DMSO	0.977	1.08	0.701		1.26	0.839	1.57		1.79	1.51	2.09
	0.512	1.08	1.24		1.03	1.14	1.47		1.57	2.01	1.76
BP79	0.595	0.558	0.461		0.793	0.733	1.17		1.3	1.09	1.49
	0.53	0.654	0.461		0.788	0.848	0.88		1.28	1.17	1.65
	0.29	1.17	1.22		0.548	0.387	1.22		1.32	1.06	1.31
	0.788	1.14	0.595		0.876	0.613	1.38		1.15	1.3	1.29
BP75	0.903	0.986	2.81		0.696	1.03	1.18		1.5	0.705	1.5
	0.664	0.977	0.489		1.04	1.09	1.16		1.67	1.8
