# Supplementary material for: Disrupting TSLP–TSLP receptor interactions via putative small molecule inhibitors yields a novel and efficient treatment option for atopic diseases
Source: EMBO Mol Med. 2024 Jun 14;16(7):9. doi: 10.1038/s44321-024-00085-3 (PMC11250841; doi:10.1038/s44321-024-00085-3)
Supplement: Supplementary file 5 — Source data Fig. 3 [file 44321_2024_85_MOESM5_ESM.zip › Figure 3/Fig. 3G/Fig. 3G_Western_p-stat6_Stat6_ratio.xlsx]

## Sheet: Sheet1
Fig. 3G
Primary CD4+T cells: p-STAT6/STAT6 ratios
	NT	NT+TSLP	TSLP+DMSO	TSLP+BP79
Trial_1	0.59988	1.55212	1.81349	0.474704
Trial_2	0.844265	0.921324	0.953999	0.776248
Trial_3	0.879722	1.16383	1.13653	0.838201
