# Supplementary material for: Disrupting TSLP–TSLP receptor interactions via putative small molecule inhibitors yields a novel and efficient treatment option for atopic diseases
Source: EMBO Mol Med. 2024 Jun 14;16(7):9. doi: 10.1038/s44321-024-00085-3 (PMC11250841; doi:10.1038/s44321-024-00085-3)
Supplement: Supplementary file 5 — Source data Fig. 3 [file 44321_2024_85_MOESM5_ESM.zip › Figure 3/Fig. 3H/Fig. 3H_Western_p-Stat3_Stat3_ratio.xlsx]

## Sheet: Fig. 3H
Fig. 3H
Primary Keratinocyte cells: p-STAT3/STAT3 ratios
	NT	NT+TSLP	TSLP+DMSO	TSLP+BP79
Trial_1	0.519201	1.01294	0.832552	0.69213
Trial_2	0.778247	1.02918	1.03912	0.767255
Trial_3	0.949459	1.33953	1.10053	1.06025
