# Supplementary material for: Disrupting TSLP–TSLP receptor interactions via putative small molecule inhibitors yields a novel and efficient treatment option for atopic diseases
Source: EMBO Mol Med. 2024 Jun 14;16(7):9. doi: 10.1038/s44321-024-00085-3 (PMC11250841; doi:10.1038/s44321-024-00085-3)
Supplement: Supplementary file 5 — Source data Fig. 3 [file 44321_2024_85_MOESM5_ESM.zip › Figure 3/Fig. 3J/Fig. 3J.xlsx]

## Sheet: Fig. 3J
Fig. 3J
CCL17 % of expression in primary dendritic cells
Untreated	TSLP	TSLP+BP79	TSLP+DMSO
100.427	103.501	78.1383	99.9146
104.526	96.5841	79.6755	105.038
98.3539	82.3031	83.5896	94.1384
114.205	117.781	97.2638	81.5061
6.81246	99.9155	11.8771	81.0304
3.53477	110.973	73.3765	109.338
3.14916	85.6572		96.5287
