# Supplementary material for: Disrupting TSLP–TSLP receptor interactions via putative small molecule inhibitors yields a novel and efficient treatment option for atopic diseases
Source: EMBO Mol Med. 2024 Jun 14;16(7):9. doi: 10.1038/s44321-024-00085-3 (PMC11250841; doi:10.1038/s44321-024-00085-3)
Supplement: Supplementary file 5 — Source data Fig. 3 [file 44321_2024_85_MOESM5_ESM.zip › Figure 3/Fig. 3K/Fig. 3K.xlsx]

## Sheet: Fig. 3K
Fig. 3K
IL-13 % of expression in co-culture of primary dendritic cells and CD4+T cells
Untreated	TSLP	TSLP+BP79	TSLP+DMSO
92.609	84.1094	19.4383	99.2609
80.4139	109.978	22.7642	84.1094
81.5225	105.913	21.6556	109.608
90.8187	98.4698	92.3489	77.0467
78.852	101.53	84.6978	67.1002
78.852	60.7251	42.5982	69.7885
69.7885	106.042	60.7251	69.7885
	133.233	33.5347
