# Supplementary material for: Disrupting TSLP–TSLP receptor interactions via putative small molecule inhibitors yields a novel and efficient treatment option for atopic diseases
Source: EMBO Mol Med. 2024 Jun 14;16(7):9. doi: 10.1038/s44321-024-00085-3 (PMC11250841; doi:10.1038/s44321-024-00085-3)
Supplement: Supplementary file 6 — Source data Fig. 4 [file 44321_2024_85_MOESM6_ESM.zip]

Archive with 7 entries (4 files):
- Figure 4/Fig. 4A/
- Figure 4/Fig. 4A/Fig. 4A_PLA_Image.tif
- Figure 4/Fig. 4A/Fig. 4A_PLA_Signal_Counting.xlsx
- Figure 4/Fig. 4B/
- Figure 4/Fig. 4B/Fig. 4B.pdf
- Figure 4/Fig. 4C/
- Figure 4/Fig. 4C/Fig. 4C_Kinase Scan_BP79.xlsx
