# Supplementary material for: Disrupting TSLP–TSLP receptor interactions via putative small molecule inhibitors yields a novel and efficient treatment option for atopic diseases
Source: EMBO Mol Med. 2024 Jun 14;16(7):9. doi: 10.1038/s44321-024-00085-3 (PMC11250841; doi:10.1038/s44321-024-00085-3)
Supplement: Supplementary file 6 — Source data Fig. 4 [file 44321_2024_85_MOESM6_ESM.zip › Figure 4/Fig. 4A/Fig. 4A_PLA_Signal_Counting.xlsx]

## Sheet: Fig. 4A
Fig. 4A
	PLA signal counts
	TSLP	TSLP+DMSO	TSLP+BP79
Image 1	5062	1731	90
Image 2	8442	3352	277
Image 3	8547	3255	234
Image 4	6559	5771	189
Image 5	8346	5455	9
Image 6	8098	2515	6
Image 7	5707	7463	30
Image 8	5878	5051	6
Image 9	9808	7769	21
Image 10	5092	7160	444
Image 11	5717	8226	586
Image 12	5199	8501	1469
Image 13	5223	7489	663
Image 14	6640	9411	158
Image 15	5132	7955	507
Image 16	5504	8953	680
Image 17	5077	8838	37
Image 18	5404	8850	6
Image 19	5088	5629	405
Image 20	5042	9613	524
