# Supplementary material for: Disrupting TSLP–TSLP receptor interactions via putative small molecule inhibitors yields a novel and efficient treatment option for atopic diseases
Source: EMBO Mol Med. 2024 Jun 14;16(7):9. doi: 10.1038/s44321-024-00085-3 (PMC11250841; doi:10.1038/s44321-024-00085-3)
Supplement: Supplementary file 6 — Source data Fig. 4 [file 44321_2024_85_MOESM6_ESM.zip › Figure 4/Fig. 4C/Fig. 4C_Kinase Scan_BP79.xlsx]

## Sheet: Fig. 4C
Fig. 4C
	BP79 Kinome ScanEDGE
Kinase (long)	Kinase (abbr.)	% of Control	Conc. (nM)	%Inhibition
ABL1(E255K)-phosphorylated	ABL1	91	10000	9
ABL1(T315I)-phosphorylated	ABL1	100	10000	0
ABL1-nonphosphorylated	ABL1	69	10000	31
ABL1-phosphorylated	ABL1	93	10000	7
ACVR1B	ACVR1B	100	10000	0
ADCK3	CABC1	86	10000	14
AKT1	AKT1	100	10000	0
AKT2	AKT2	99	10000	1
ALK	ALK	100	10000	0
AURKA	AURKA	97	10000	3
AURKB	AURKB	84	10000	16
AXL	AXL	97	10000	3
BMPR2	BMPR2	96	10000	4
BRAF	BRAF	84	10000	16
BRAF(V600E)	BRAF	95	10000	5
BTK	BTK	99	10000	1
CDK11	CDK19	56	10000	44
CDK2	CDK2	100	10000	0
CDK3	CDK3	94	10000	6
CDK7	CDK7	100	10000	0
CDK9	CDK9	100	10000	0
CHEK1	CHEK1	92	10000	8
CSF1R	CSF1R	90	10000	10
CSNK1D	CSNK1D	100	10000	0
CSNK1G2	CSNK1G2	100	10000	0
DCAMKL1	DCLK1	100	10000	0
DYRK1B	DYRK1B	94	10000	6
EGFR	EGFR	100	10000	0
EGFR(L858R)	EGFR	91	10000	9
EPHA2	EPHA2	94	10000	6
ERBB2	ERBB2	100	10000	0
ERBB4	ERBB4	89	10000	11
ERK1	MAPK3	100	10000	0
FAK	PTK2	100	10000	0
FGFR2	FGFR2	84	10000	16
FGFR3	FGFR3	86	10000	14
FLT3	FLT3	100	10000	0
GSK3B	GSK3B	99	10000	1
IGF1R	IGF1R	100	10000	0
IKK-alpha	CHUK	84	10000	16
IKK-beta	IKBKB	100	10000	0
INSR	INSR	88	10000	12
JAK2(JH1domain-catalytic)	JAK2	76	10000	24
JAK3(JH1domain-catalytic)	JAK3	98	10000	2
JNK1	MAPK8	86	10000	14
JNK2	MAPK9	100	10000	0
JNK3	MAPK10	87	10000	13
KIT	KIT	89	10000	11
KIT(D816V)	KIT	93	10000	7
KIT(V559D,T670I)	KIT	99	10000	1
LKB1	STK11	59	10000	41
MAP3K4	MAP3K4	72	10000	28
MAPKAPK2	MAPKAPK2	48	10000	52
MARK3	MARK3	46	10000	54
MEK1	MAP2K1	76	10000	24
MEK2	MAP2K2	68	10000	32
MET	MET	100	10000	0
MKNK1	MKNK1	84	10000	16
MKNK2	MKNK2	100	10000	0
MLK1	MAP3K9	99	10000	1
p38-alpha	MAPK14	77	10000	23
p38-beta	MAPK11	100	10000	0
PAK1	PAK1	59	10000	41
PAK2	PAK2	59	10000	41
PAK4	PAK4	87	10000	13
PCTK1	CDK16	79	10000	21
PDGFRA	PDGFRA	100	10000	0
PDGFRB	PDGFRB	85	10000	15
PDPK1	PDPK1	100	10000	0
PIK3C2B	PIK3C2B	95	10000	5
PIK3CA	PIK3CA	92	10000	8
PIK3CG	PIK3CG	80	10000	20
PIM1	PIM1	65	10000	35
PIM2	PIM2	100	10000	0
PIM3	PIM3	67	10000	33
PKAC-alpha	PRKACA	95	10000	5
PLK1	PLK1	100	10000	0
PLK3	PLK3	99	10000	1
PLK4	PLK4	93	10000	7
PRKCE	PRKCE	99	10000	1
RAF1	RAF1	98	10000	2
RET	RET	100	10000	0
RIOK2	RIOK2	91	10000	9
ROCK2	ROCK2	82	10000	18
RSK2(Kin.Dom.1-N-terminal)	RPS6KA3	97	10000	3
SNARK	NUAK2	99	10000	1
SRC	SRC	100	10000	0
SRPK3	SRPK3	89	10000	11
TGFBR1	TGFBR1	71	10000	29
TIE2	TEK	95	10000	5
TRKA	NTRK1	93	10000	7
TSSK1B	TSSK1B	72	10000	28
TYK2(JH1domain-catalytic)	TYK2	99	10000	1
ULK2	ULK2	91	10000	9
VEGFR2	KDR	100	10000	0
YANK3	86	10000	14
ZAP70	75	10000	25
