# Supplementary material for: Disrupting TSLP–TSLP receptor interactions via putative small molecule inhibitors yields a novel and efficient treatment option for atopic diseases
Source: EMBO Mol Med. 2024 Jun 14;16(7):9. doi: 10.1038/s44321-024-00085-3 (PMC11250841; doi:10.1038/s44321-024-00085-3)
Supplement: Supplementary file 7 — Source data Fig. 5 [file 44321_2024_85_MOESM7_ESM.zip]

Archive with 6 entries (3 files):
- Figure 5/Fig. 5A/
- Figure 5/Fig. 5A/Fig. 5A.xlsx
- Figure 5/Fig. 5B/
- Figure 5/Fig. 5B/Fig. 5B.tif
- Figure 5/Fig. 5C/
- Figure 5/Fig. 5C/Fig. 5C.xlsx
