# Supplementary material for: Disrupting TSLP–TSLP receptor interactions via putative small molecule inhibitors yields a novel and efficient treatment option for atopic diseases
Source: EMBO Mol Med. 2024 Jun 14;16(7):9. doi: 10.1038/s44321-024-00085-3 (PMC11250841; doi:10.1038/s44321-024-00085-3)
Supplement: Supplementary file 7 — Source data Fig. 5 [file 44321_2024_85_MOESM7_ESM.zip › Figure 5/Fig. 5A/Fig. 5A.xlsx]

## Sheet: Fig. 5A
Fig. 5A
Human skin absorption assay
Time	Permeated BP79 (nM)
2 hours	1.9224
4 hours	3.0759
8 hours	148.795
24 hours	382.56
