# Supplementary material for: Disrupting TSLP–TSLP receptor interactions via putative small molecule inhibitors yields a novel and efficient treatment option for atopic diseases
Source: EMBO Mol Med. 2024 Jun 14;16(7):9. doi: 10.1038/s44321-024-00085-3 (PMC11250841; doi:10.1038/s44321-024-00085-3)
Supplement: Supplementary file 7 — Source data Fig. 5 [file 44321_2024_85_MOESM7_ESM.zip › Figure 5/Fig. 5C/Fig. 5C.xlsx]

## Sheet: TSLP
Fig. 5C
3D Immunocompetent skin tissue models: TSLP expression
Model	TSLP (pg/ml)
FLG+	0.963171
	0.896451
	0.623296
	0.686024
	0.762439
	0.74305
FLG+/CD4+T cells	0.439671
	0.463052
	0.674619
	0.849689
	0.517227
	0.510384
FLG-	3.103
	8.4426
	0.442523
	0.483011
	1.2004
	1.12341
FLG-/ CD4+T cells	235.49
	253.657
	140.55
	185.527
	226.95
	191.937
FLG-/ CD4+T cells/BP79	0.128879
	0.121466
	0.0479019
	0.0541748
	0.0507533
	0.0564559
FLG-/ CD4+T cells/DMSO	176.778
	193.613
	22.8606
	17.1406

## Sheet: IL-4
Fig. 5C
3D Immunocompetent skin tissue models: IL-4 expression
Model	IL-4 (pg/ml)
FLG+	0.727073
	0.736516
	0.802613
	0.679861
	0.859268
	0.660976
FLG+/CD4+T cells	10.564
	10.439
	2.71
	3.975
	6.253
	7.394
FLG-	0.868711
	0.840383
	0.783728
	0.915923
	0.783728
	0.802613
FLG-/ CD4+T cells	9.69
	10.19
	14.493
	19.325
	16.099
	14.701
FLG-/ CD4+T cells/BP79	1.28418
	1.14254
	2.08679
	1.84129
	0.868711
	1.28418
FLG-/ CD4+T cells/DMSO	11.749
	12.418
	5.639
	3.898
	8.285
	9.349

## Sheet: IL-13
Fig. 5C
3D Immunocompetent skin tissue models: IL-13 expression
Model	IL-13 (pg/ml)
FLG+	17.1355
	14.9634
	10.3779
	11.8259
	12.3086
	13.9981
FLG+/CD4+T cells	15.4461
	16.8942
	19.7904
	32.099
	16.1702
	17.8596
FLG-	15.2048
	12.55
	12.7913
	16.4115
	20.0317
	20.5144
FLG-/ CD4+T cells	29.2028
	31.6163
	23.4105
	24.6173
	45.373
FLG-/ CD4+T cells/BP79	13.0327
	13.0327
	8.92979
	13.7567
	0
	5.7923
FLG-/ CD4+T cells/DMSO	28.9615
	29.6855
	13.7567
	13.7567
	2.41346
	17.8596

## Sheet: IL-5
Fig. 5C
3D Immunocompetent skin tissue models: IL-5 expression
Model	IL-5 (pg/ml)
FLG+	6.67399
	5.53239
	6.49836
	7.46433
	7.81559
	8.78157
FLG+/CD4+T cells	8.78157
	8.9572
	11.8551
	10.7135
	9.04501
	10.7135
FLG-	5.79583
	7.46433
	6.41054
	5.88365
	6.41054
	7.20088
FLG-/ CD4+T cells	119.781
	104.325
	184.325
	239.385
	185.73
	168.343
FLG-/ CD4+T cells/BP79	8.07904
	9.04501
	16.5972
	15.5434
	7.20088
	9.04501
FLG-/ CD4+T cells/DMSO	62.7004
	68.9353
	8.34249
	7.55215
	29.3304
	32.1405

## Sheet: IL-9
Fig. 5C
3D Immunocompetent skin tissue models: IL-9 expression
Model	IL-9 (pg/ml)
FLG+	0.244341
	0.21121
	0.236059
	0.2402
	0.298179
	0.26919
FLG+/CD4+T cells	0.5426
	0.4984
	0.8274
	0.8492
	0.6252
	0.7458
FLG-	0.231917
	0.202928
	0.285755
	0.169797
	0.178079
	0.207069
FLG-/ CD4+T cells	275.517
	294.467
	267.792
	361.059
	342.611
	318.237
FLG-/ CD4+T cells/BP79	0.285755
	0.368583
	0.215352
	0.223634
	0
	0.0372724
FLG-/ CD4+T cells/DMSO	121.628
	139.188
	0
	0
	58.111
	57.9768

## Sheet: IL-22
Fig. 5C
3D Immunocompetent skin tissue models: IL-22 expression
Model	IL-22 (pg/ml)
FLG+	1.40202
	1.35037
	1.13637
	1.19541
	1.27657
	1.34299
FLG+/CD4+T cells	52.3544
	53.4882
	37.8914
	48.2524
	44.8646
	43.998
FLG-	1.2692
	1.32085
	1.13637
	1.26182
	1.41678
	1.40202
FLG-/ CD4+T cells	79.0348
	77.5556
	128.454
	173.112
	138.744
	114.294
FLG-/ CD4+T cells/BP79	3.82235
	3.74118
	9.58538
	7.08388
	5.12106
	5.46049
FLG-/ CD4+T cells/DMSO	434.762
	437.631
	214.482
	215.38

## Sheet: IL-2
Fig. 5C
3D Immunocompetent skin tissue models: IL-2 expression
Model	IL-2 (pg/ml)
FLG+	20.9645
	20.8235
	20.8235
	20.7953
	20.7671
	20.8658
FLG+/CD4+T cells	23.7563
	23.7986
	23.291
	24.0243
	23.3756
	23.3756
FLG-	20.7812
	20.9222
	20.7671
	20.7671
	20.8094
	20.8517
FLG-/ CD4+T cells	2823.16
	2955.3
	3631.99
	4852.46
	4246.43
	3602.49
FLG-/ CD4+T cells/BP79	21.6836
	21.6272
	21.2888
	21.176
	20.5556
	20.9927
FLG-/ CD4+T cells/DMSO	656.244
	687.109
	291.72
	283.415

## Sheet: IFN gamma
Fig. 5C
3D Immunocompetent skin tissue models: IFNɣ expression
Model	IFNɣ (pg/ml)
FLG+	12.5128
	12.9443
	10.7869
	12.9443
	12.6567
	11.3622
FLG+/CD4+T cells	1438.15
	1448.97
	1519.47
	1799.03
	1424.33
	1462.47
FLG-	12.369
	13.5196
	11.2184
	12.2252
	13.6635
	9.63633
FLG-/ CD4+T cells	33334.2
	33907.7
	39387.7
	46096.6
	43062.6
	38471
FLG-/ CD4+T cells/BP79	402.378
	402.034
	530.822
	462.33
	408.034
	432.548
FLG-/ CD4+T cells/DMSO	37188.1
	38247
	20300.5
	19773.7

## Sheet: TNF alpha
Fig. 5C
3D Immunocompetent skin tissue models: TNFα expression
Model	TNFα (pg/ml)
FLG+	2.91382
	2.70675
	2.52926
	2.39614
	2.58842
	3.22444
FLG+/CD4+T cells	281.376
	284.133
	1003.62
	1224.18
	640.377
	635.553
FLG-	2.27781
	2.7955
	2.10032
	2.26302
	2.52926
	2.76591
FLG-/ CD4+T cells	583.034
	620.746
	485.672
	600.741
	644.603
	556.407
FLG-/ CD4+T cells/BP79	73.2976
	74.5376
	42.2304
	36.1048
	50.0302
	53.2014
FLG-/ CD4+T cells/DMSO	658.225
	680.504
	375.733
	364.363
