# Supplementary material for: Disrupting TSLP–TSLP receptor interactions via putative small molecule inhibitors yields a novel and efficient treatment option for atopic diseases
Source: EMBO Mol Med. 2024 Jun 14;16(7):9. doi: 10.1038/s44321-024-00085-3 (PMC11250841; doi:10.1038/s44321-024-00085-3)
Supplement: Supplementary file 8 — Source data Fig. 6 [file 44321_2024_85_MOESM8_ESM.zip]

Archive with 12 entries (6 files):
- Figure 6/Fig. 6C/
- Figure 6/Fig. 6C/Fig. 6C.tif
- Figure 6/Fig. 6D/
- Figure 6/Fig. 6D/Fig. 6D.xlsx
- Figure 6/Fig. 6E/
- Figure 6/Fig. 6E/Fig. 6E.xlsx
- Figure 6/Fig. 6F/
- Figure 6/Fig. 6F/Fig. 6F.tif
- Figure 6/Fig. 6G/
- Figure 6/Fig. 6G/Fig. 6G.tif
- Figure 6/Fig. 6H/
- Figure 6/Fig. 6H/Fig. 6H.xlsx
