# Supplementary material for: Disrupting TSLP–TSLP receptor interactions via putative small molecule inhibitors yields a novel and efficient treatment option for atopic diseases
Source: EMBO Mol Med. 2024 Jun 14;16(7):9. doi: 10.1038/s44321-024-00085-3 (PMC11250841; doi:10.1038/s44321-024-00085-3)
Supplement: Supplementary file 8 — Source data Fig. 6 [file 44321_2024_85_MOESM8_ESM.zip › Figure 6/Fig. 6D/Fig. 6D.xlsx]

## Sheet: IL-13
Fig. 6D
Atopic diseases-organ chip
Group	IL-13 % of expression
Healthy_untreated	37.127
	39.8218
	43.0943
	56.8569
	43.983
	63.3402
Atopioc condition_untreated	96.6728
	112.334
	95.4275
	95.5659
	82.969
	108.574
	109.865
	98.5921
Atopic condition_BP79	56.8569
	57.5803
	40.7165
	46.6401
	60.3488
	49.9619
	63.6201
	82.5121
	58.3384
	47.2026
Atopic condition_Tacrolimus	81.6314
	23.83
	36.4998
	12.3878
	54.6071
	37.8878
	46.0198
	50.1672

## Sheet: IL-4
Fig. 6D
Atopic diseases-organ chip
Group	IL-4 % of expression
Healthy_untreated	25.8407
	17.1331
	21.1741
	24.935
	12.8101
	17.6571
Atopioc condition_untreated	103.428
	102.372
	102.9
	91.2996
	179.475
	70.6444
	77.327
	72.5537
Atopic condition_BP79	48.935
	51.0264
	52.4024
	54.7776
	82.1002
	77.327
	67.7804
	77.327
	77.327
	68.7351
Atopic condition_Tacrolimus	62.3207
	48.935
	76.3723
	70.6444
	67.7804
	74.463
	78.2816
	66.8258

## Sheet: TSLP
Fig. 6D
Atopic diseases-organ chip
Group	TSLP % of expression
Healthy_untreated	52.6366
	28.5517
	21.7882
	35.553
	16.7243
	5.43829
Atopioc condition_untreated	62.788
	170.614
	39.5322
	127.066
Atopic condition_BP79	64.5039
	58.5275
	44.3834
	53.4725
Atopic condition_Tacrolimus	402.304
	326.429

## Sheet: Periostin
Fig. 6D
Atopic diseases-organ chip
Group	Periostin % of expression
Healthy_untreated	9.38794
	46.5739
	35.4791
	67.6663
	46.3301
	29.7488
Atopioc condition_untreated	76.2008
	119.361
	62.4237
	91.8067
	133.989
	91.8067
	137.36
	87.0518
Atopic condition_BP79	89.4902
	61.936
	55.4742
	38.2833
	30.2365
	31.0899
	41.0875
	15.1182
	36.6983
	20.9705
Atopic condition_Tacrolimus	207.928
	106.124
	107.169
	135.209
	159.193
	97.9028
