# Supplementary material for: Disrupting TSLP–TSLP receptor interactions via putative small molecule inhibitors yields a novel and efficient treatment option for atopic diseases
Source: EMBO Mol Med. 2024 Jun 14;16(7):9. doi: 10.1038/s44321-024-00085-3 (PMC11250841; doi:10.1038/s44321-024-00085-3)
Supplement: Supplementary file 8 — Source data Fig. 6 [file 44321_2024_85_MOESM8_ESM.zip › Figure 6/Fig. 6E/Fig. 6E.xlsx]

## Sheet: TSLP_Skin
Fig. 6E
Atopic diseases-organ chip
Group	TSLP mRNA expression in skin model relative to GAPDH
Control	0.161836
	0.0434413
	0.0120139
	0.193147
	0.0385182
	0.0127711
BP79	0.040175
	0.0153491
	0.0296735
	0.0142944
	0.00285719
	0.00279931
Tacrolimus	0.010606
	0.181781
	0.0143858
	0.418823
	0.00415182
	0.00341756

## Sheet: FLG
Fig. 6E
Atopic diseases-organ chip
Group	FLG mRNA expression in skin model relative to GAPDH
Control	0.519261
	0.499417
	0.00360266
	0.534624
	0.472066
	0.00379612
	0.493772
	0.528811
	0.00553722
	0.00698328
	0.00660081
BP79	9.37214
	0.164759
	0.125272
	4.32192
	0.181101
	0.117589
	4.48102
	0.1882
	0.16139
	0.154578
Tacrolimus	0.00028912
	0.126211
	0.638893
	0.112162
	0.130885
	1.50133
	0.183804
	0.246321
	0.980657
	0.319789
	0.309045

## Sheet: KRT5
Fig. 6E
Atopic diseases-organ chip
Group	KRT5 mRNA expression in skin model relative to GAPDH
Control	6.17525
	6.21127
	5.64467
	6.52398
	6.97662
BP79	7.79182
	1.45748
	3.91876
	1.6152
	3.29511
Tacrolimus	2.954
	3.01131
	2.87564
	2.6437
	2.95993

## Sheet: KRT14
Fig. 6E
Atopic diseases-organ chip
Group	KRT14 mRNA expression in skin model relative to GAPDH
Control	28.132
	72.4223
	11.5724
	25.5457
	66.8324
	12.4709
BP79	26.3038
	10.3428
	6.80101
	25.158
	11.2345
	7.61287
Tacrolimus	7.9846
	8.47919
	13.8605
	7.75004
	8.03911
	14.4189

## Sheet: KRT10
Fig. 6E
Atopic diseases-organ chip
Group	KRT10 mRNA expression in skin model relative to GAPDH
Control	0.331536
	0.459141
	0.0142409
	0.423357
	0.0220676
BP79	1.37101
	0.309777
	1.4546
	0.290212
	0.0130745
Tacrolimus	0.0116309
	0.0113152
	0.0120989
	0.0103674
	0.191788

## Sheet: TSLP_Lung
Fig. 6E
Atopic diseases-organ chip
Group	TSLP mRNA expression in lung model relative to GAPDH
Control	0.0135423
	0.0154913
	0.0149949
	0.0142899
	0.00122708
	0.00101735
BP79	0.010911
	0.00337912
	0.010721
	0.0033456
	0.00071568
	0.000793694
Tacrolimus	0.0126567
	0.0235003
	0.0124186
	0.0461104
	0.00183928
	0.00187402
