# Supplementary material for: Disrupting TSLP–TSLP receptor interactions via putative small molecule inhibitors yields a novel and efficient treatment option for atopic diseases
Source: EMBO Mol Med. 2024 Jun 14;16(7):9. doi: 10.1038/s44321-024-00085-3 (PMC11250841; doi:10.1038/s44321-024-00085-3)
Supplement: Supplementary file 8 — Source data Fig. 6 [file 44321_2024_85_MOESM8_ESM.zip › Figure 6/Fig. 6H/Fig. 6H.xlsx]

## Sheet: Fig. 6H
Fig. 6H
Atopic diseases-organ chip
Cell count: Migrated CD4+T cells in the skin models
	Control	BP79	Tacrolimus
Image 1	642	11	133
Image 2	163	251	249
Image 3	204	31	898
Image 4	201	30	265
Image 5	1875	5	637
Image 6	2871
Image 7	4567
